# Supplementary material for: A New Family of Macrocyclic Polyamino Biphenolic Ligands: Acid-Base Study, Zn(II) Coordination and Glyphosate/AMPA Binding
Source: Molecules. 2023 Feb 21;28(5):2031. doi: 10.3390/molecules28052031 (PMC10003900; doi:10.3390/molecules28052031)
Supplement: Supplementary file 1 [file molecules-28-02031-s001.zip]

Archive with 1 entries (1 files):
- molecules-2219453-supplementary.pdf
